# Supplementary material for: Thermogravimetric Analysis of Moisture in Natural and Thermally Treated Clay Materials
Source: Materials (Basel). 2024 May 9;17(10):2231. doi: 10.3390/ma17102231 (PMC11123035; doi:10.3390/ma17102231)
Supplement: Supplementary file 1 [file materials-17-02231-s001.zip]

Archive with 1 entries (1 files):
- materials-2979389-supplementary.pdf
